# Supplementary material for: Thioether-Containing Zirconium(Alkoxy)Siloxanes: Synthesis and Study of Dielectric and Mechanical Properties of Silica-Filled Polydimethylsiloxane Compositions Cured by Them
Source: Polymers (Basel). 2023 Aug 10;15(16):3361. doi: 10.3390/polym15163361 (PMC10458246; doi:10.3390/polym15163361)
Supplement: Supplementary file 1 [file polymers-15-03361-s001.zip]

Archive with 1 entries (1 files):
- polymers-2532717-supplementary.pdf
